# Supplementary material for: Drivers of community turnover differ between avian hemoparasite genera along a North American latitudinal gradient
Source: Ecol Evol. 2020 Jun 9;10(12):5402–15. doi: 10.1002/ece3.6283 (PMC7319150; doi:10.1002/ece3.6283)
Supplement: Supplementary file 2 — Appendix S2 [file ECE3-10-5402-s002.xlsx]

## Sheet: Sheet1
ID #	Musem Collection	Tissue type	Genus	Species	Site	State/Province	Year	Latitude	Longitude	Elevation	Infected	Infected by Haemoproteus	Infected by Plasmodium	Infected by Leucocytozoon	Haemoproteus/ Plasmodium lineage	Leucocytozoon infection
DOT_13295	American Museum of Natural History	blood	Catharus	bicknelli	Adirondacks	New York	1993	44.3658	-73.9026	1300	1	0	0	1	-	L_CATUST11
DOT_13296	American Museum of Natural History	blood	Catharus	bicknelli	Adirondacks	New York	1993	44.3658	-73.9026	1300	1	0	0	1	-	L_CATUST11
DOT_13318	American Museum of Natural History	blood	Catharus	bicknelli	Adirondacks	New York	1995	44.1515	-73.9792	950	1	0	0	1	-	L_POEHUD01
DOT_13319	American Museum of Natural History	blood	Catharus	bicknelli	Adirondacks	New York	1995	44.1515	-73.9792	950	1	0	1	1	P_BT7	L_CATUST11
DOT_13322	American Museum of Natural History	blood	Catharus	bicknelli	Adirondacks	New York	1995	44.2347	-73.7104	1100	1	0	0	1	-	L_CATUST11
zo-10926	New York State Musueum	Tissue	Catharus	bicknelli	Adirondacks	New York	2009	44.2186	-73.8602	1247	1	0	0	1	-	L_CATUST11
zo-10928	New York State Musueum	Tissue	Catharus	bicknelli	Adirondacks	New York	2009	44.2186	-73.8602	1247	1	0	0	1	-	L_CATUST11
zo-10929	New York State Musueum	Tissue	Catharus	bicknelli	Adirondacks	New York	2009	44.2186	-73.8602	1247	1	0	0	1	-	L_CATUST11
zo-10930	New York State Musueum	Tissue	Catharus	bicknelli	Adirondacks	New York	2009	44.2186	-73.8602	1247	1	0	0	1	-	L_CATUST11
zo-10982	New York State Musueum	Tissue	Catharus	bicknelli	Adirondacks	New York	2009	44.1614	-73.9266	1051	1	0	0	1	-	L_CATMIN08
zo-11250	New York State Musueum	Tissue	Catharus	bicknelli	Adirondacks	New York	2011	44.2186	-73.8602	1247	1	0	0	1	-	L_CATUST11
zo-11251	New York State Musueum	Tissue	Catharus	bicknelli	Adirondacks	New York	2011	44.2186	-73.8602	1247	1	0	0	1	-	L_CATMIN02
zo-11253	New York State Musueum	Tissue	Catharus	bicknelli	Adirondacks	New York	2011	44.2186	-73.8602	1247	1	0	1	1	P_BT7	L_CATUST11
zt-573	New York State Musueum	blood	Catharus	bicknelli	Adirondacks	New York	2008	44.1614	-73.9266	1051	0	0	0	0	-	-
zt-574	New York State Musueum	blood	Catharus	bicknelli	Adirondacks	New York	2008	44.1614	-73.9266	1051	1	0	0	1	-	L_CATUST11
zt-576	New York State Musueum	blood	Catharus	bicknelli	Adirondacks	New York	2008	44.1614	-73.9266	1051	1	0	1	1	P_BT7	L_CATBIC03
zt-577	New York State Musueum	blood	Catharus	bicknelli	Adirondacks	New York	2008	44.1614	-73.9266	1051	1	0	0	1	-	L_CATUST11
zt-579	New York State Musueum	blood	Catharus	bicknelli	Adirondacks	New York	2008	44.0892	-73.8163	1411	1	0	0	1	-	L_CATUST11
zt-580	New York State Musueum	blood	Catharus	bicknelli	Adirondacks	New York	2008	44.0892	-73.8163	1411	1	0	0	1	-	L_CATUST11
zt-599	New York State Musueum	blood	Catharus	bicknelli	Adirondacks	New York	2008	44.2186	-73.8602	1247	1	0	1	1	P_PADOM11	L_CATMIN07
zt-800	New York State Musueum	blood	Catharus	bicknelli	Adirondacks	New York	2008	44.2186	-73.8602	1247	0	0	0	0	-	-
zt-874	New York State Musueum	blood	Catharus	bicknelli	Adirondacks	New York	2011	44.0892	-73.8163	1411	1	0	0	1	-	L_CATUST11
zt-875	New York State Musueum	blood	Catharus	bicknelli	Adirondacks	New York	2011	44.0892	-73.8163	1411	0	0	0	0	-	-
zt-937	New York State Musueum	blood	Catharus	bicknelli	Adirondacks	New York	2009	44.0892	-73.8163	1411	1	0	0	1	-	L_CATUST11
zt-947	New York State Musueum	blood	Catharus	bicknelli	Adirondacks	New York	2009	44.0892	-73.8163	1411	1	0	0	1	-	L_CATBIC06
DOT_13282	American Museum of Natural History	blood	Catharus	bicknelli	Catskills	New York	1993	42.1778	-74.2306	1210	0	0	0	0	-	-
DOT_13283	American Museum of Natural History	blood	Catharus	bicknelli	Catskills	New York	1993	41.9986	-74.3864	1195	1	0	1	1	P_CATUST05	L_CATUST11
DOT_13284	American Museum of Natural History	blood	Catharus	bicknelli	Catskills	New York	1993	41.9986	-74.3864	1195	1	0	0	1	-	L_CATUST11
DOT_13289	American Museum of Natural History	blood	Catharus	bicknelli	Catskills	New York	1993	42.2698	-74.1224	1180	0	0	0	0	-	-
DOT_13290	American Museum of Natural History	blood	Catharus	bicknelli	Catskills	New York	1993	42.2698	-74.1224	1180	1	0	0	1	-	L_CATUST11
DOT_13291	American Museum of Natural History	blood	Catharus	bicknelli	Catskills	New York	1993	42.0731	-74.2326	1140	0	0	0	0	-	-
DOT_13292	American Museum of Natural History	blood	Catharus	bicknelli	Catskills	New York	1993	42.0731	-74.2326	1140	1	0	0	1	-	L_CATUST11
DOT_13293	American Museum of Natural History	blood	Catharus	bicknelli	Catskills	New York	1993	42.0731	-74.2326	1140	1	0	0	1	-	L_CATMIN07
DOT_13294	American Museum of Natural History	blood	Catharus	bicknelli	Catskills	New York	1993	42.0731	-74.2326	1140	1	0	0	1	-	L_CATMIN07
DOT_13300	American Museum of Natural History	blood	Catharus	bicknelli	Catskills	New York	1994	42.271	-74.1502	1180	1	0	0	1	-	L_CATMIN07
DOT_13301	American Museum of Natural History	blood	Catharus	bicknelli	Catskills	New York	1994	42.271	-74.1502	1180	1	0	0	1	-	L_CATMIN07
DOT_13302	American Museum of Natural History	blood	Catharus	bicknelli	Catskills	New York	1994	42.0731	-74.2326	1140	1	0	0	1	-	L_CATUST11
DOT_13303	American Museum of Natural History	blood	Catharus	bicknelli	Catskills	New York	1994	42.0731	-74.2326	1140	1	0	0	1	-	L_POEHUD01
DOT_13304	American Museum of Natural History	blood	Catharus	bicknelli	Catskills	New York	1994	42.0731	-74.2326	1140	1	0	0	1	-	L_CATMIN07
DOT_13315	American Museum of Natural History	blood	Catharus	bicknelli	Catskills	New York	1995	42.271	-74.1502	1180	1	0	0	1	-	L_CATMIN01
DOT_13316	American Museum of Natural History	blood	Catharus	bicknelli	Catskills	New York	1995	42.271	-74.1502	1180	1	0	0	1	-	L_CATUST11
DOT_13317	American Museum of Natural History	blood	Catharus	bicknelli	Catskills	New York	1995	42.2698	-74.1224	1180	1	0	0	1	-	L_CATUST11
zo-11138	New York State Musueum	Tissue	Catharus	bicknelli	Catskills	New York	2010	42.1258	-74.1293	1105	0	0	0	0	-	-
zo-11235	New York State Musueum	Tissue	Catharus	bicknelli	Catskills	New York	2011	42.271	-74.1502	1188	0	0	0	0	-	-
zo-13331	New York State Musueum	Tissue	Catharus	bicknelli	Catskills	New York	2012	42.2698	-74.1224	1180	0	0	0	0	-	-
zt-561	New York State Musueum	blood	Catharus	bicknelli	Catskills	New York	2008	42.131	-74.1499	1156	1	0	0	1	-	L_CATBIC04
zt-562	New York State Musueum	blood	Catharus	bicknelli	Catskills	New York	2008	42.131	-74.1499	1156	1	0	0	1	-	L_CATUST11
zt-564	New York State Musueum	blood	Catharus	bicknelli	Catskills	New York	2008	42.131	-74.1499	1156	1	0	0	1	-	L_CATUST11
zt-565	New York State Musueum	blood	Catharus	bicknelli	Catskills	New York	2008	42.131	-74.1499	1156	1	0	1	1	P_CATUST05	L_CATUST11
zt-583	New York State Musueum	blood	Catharus	bicknelli	Catskills	New York	2008	42.1778	-74.2306	1232	1	0	0	1	-	L_CATMIN07
zt-584	New York State Musueum	blood	Catharus	bicknelli	Catskills	New York	2008	42.1778	-74.2306	1232	1	0	0	1	-	L_CATUST11
zt-586	New York State Musueum	blood	Catharus	bicknelli	Catskills	New York	2008	42.1778	-74.2306	1232	1	0	0	1	-	L_CATUST11
zt-587	New York State Musueum	blood	Catharus	bicknelli	Catskills	New York	2008	42.1778	-74.2306	1232	1	0	0	1	-	L_CATMIN07
zt-588	New York State Musueum	blood	Catharus	bicknelli	Catskills	New York	2008	42.1258	-74.1293	1103	1	0	0	1	-	L_CATUST11
zt-597	New York State Musueum	blood	Catharus	bicknelli	Catskills	New York	2008	42.1258	-74.1293	1103	1	0	0	1	-	L_CATUST11
zt-916	New York State Musueum	blood	Catharus	bicknelli	Catskills	New York	2009	42.2698	-74.1081	1077	1	0	0	1	-	L_CATUST11
zt-918	New York State Musueum	blood	Catharus	bicknelli	Catskills	New York	2009	42.271	-74.1502	1077	1	0	1	1	P_CATUST05	L_CATUST11
zt-920	New York State Musueum	blood	Catharus	bicknelli	Catskills	New York	2009	42.1258	-74.1293	1103	0	0	0	0	-	-
zt-921	New York State Musueum	blood	Catharus	bicknelli	Catskills	New York	2009	42.1258	-74.1293	1103	0	0	0	0	-	-
zt-923	New York State Musueum	blood	Catharus	bicknelli	Catskills	New York	2009	42.1778	-74.2306	1232	1	0	0	1	-	L_CATMIN08
zt-924	New York State Musueum	blood	Catharus	bicknelli	Catskills	New York	2009	42.1778	-74.2306	1232	1	0	0	1	-	L_CATUST11
zt-925	New York State Musueum	blood	Catharus	bicknelli	Catskills	New York	2009	42.1778	-74.2306	1232	0	0	0	0	-	-
zt-926	New York State Musueum	blood	Catharus	bicknelli	Catskills	New York	2009	42.1313	-74.1504	1156	1	0	0	1	-	L_CATUST11
zt-927	New York State Musueum	blood	Catharus	bicknelli	Catskills	New York	2009	42.1313	-74.1504	1156	1	0	0	1	-	L_CATUST11
zt-930	New York State Musueum	blood	Catharus	bicknelli	Catskills	New York	2009	42.1313	-74.1504	1156	0	0	0	0	-	-
zt-949	New York State Musueum	blood	Catharus	bicknelli	Catskills	New York	2009	41.9987	-74.3852	1270	0	0	0	0	-	-
zt-1407	New York State Musueum	blood	Catharus	bicknelli	Gaspesie	Quebec	2001	48.5333	-64.2167	180.9	0	0	0	0	-	-
zt-1409	New York State Musueum	blood	Catharus	bicknelli	Gaspesie	Quebec	2001	48.5333	-64.2167	180.9	1	0	0	1	-	L_CATMIN07
zt-1412	New York State Musueum	blood	Catharus	bicknelli	Gaspesie	Quebec	2005	48.5272	-64.2267	180.9	1	0	0	1	-	L_CATMIN08
zt-1413	New York State Musueum	blood	Catharus	bicknelli	Gaspesie	Quebec	2005	48.5272	-64.2267	180.9	1	0	0	1	-	L_CATMIN07
zt-1414	New York State Musueum	blood	Catharus	bicknelli	Gaspesie	Quebec	2005	48.5272	-64.2267	180.9	1	0	0	1	-	L_POEHUD01
zt-1415	New York State Musueum	blood	Catharus	bicknelli	Gaspesie	Quebec	2005	48.5272	-64.2267	180.9	1	0	0	1	-	L_CATMIN07
zt-1418	New York State Musueum	blood	Catharus	bicknelli	Gaspesie	Quebec	2005	48.9686	-65.5489	880.3	0	0	0	0	-	-
zt-1430	New York State Musueum	blood	Catharus	bicknelli	Gaspesie	Quebec	2005	48.9686	-65.5489	880.3	1	0	0	1	-	L_CATMIN07
zt-1431	New York State Musueum	blood	Catharus	bicknelli	Gaspesie	Quebec	2005	48.9686	-65.5489	880.3	1	0	0	1	-	L_CATMIN07
zt-1433	New York State Musueum	blood	Catharus	bicknelli	Gaspesie	Quebec	2005	49.0575	-64.7131	370.1	1	0	0	1	-	L_CATUST11
zt-1460	New York State Musueum	blood	Catharus	bicknelli	Gaspesie	Quebec	2009	49.0022	-66.01	821.7	1	0	0	1	-	L_CATUST09
zt-1461	New York State Musueum	blood	Catharus	bicknelli	Gaspesie	Quebec	2010	49.0022	-66.01	821.7	1	0	0	1	-	L_CATMIN07
zt-1476	New York State Musueum	blood	Catharus	bicknelli	Gaspesie	Quebec	2010	49.0022	-66.01	821.7	1	0	0	1	-	L_CATMIN07
zt-1477	New York State Musueum	blood	Catharus	bicknelli	Gaspesie	Quebec	2010	49.0022	-66.01	821.7	1	0	0	1	-	L_CATMIN07
zt-1478	New York State Musueum	blood	Catharus	bicknelli	Gaspesie	Quebec	2010	49.0022	-66.01	821.7	1	0	0	1	-	L_CATUST09
zt-1479	New York State Musueum	blood	Catharus	bicknelli	Gaspesie	Quebec	2010	49.0022	-66.01	821.7	1	0	0	1	-	L_CATMIN01
zt-1483	New York State Musueum	blood	Catharus	bicknelli	Gaspesie	Quebec	2011	49.0022	-66.01	821.7	1	0	0	1	-	L_CATUST09
zt-1484	New York State Musueum	blood	Catharus	bicknelli	Gaspesie	Quebec	2011	49.0022	-66.01	821.7	1	0	0	1	-	L_CATUST09
zt-1485	New York State Musueum	blood	Catharus	bicknelli	Gaspesie	Quebec	2011	49.0022	-66.01	821.7	1	0	0	1	-	L_CATUST11
zt-1506	New York State Musueum	blood	Catharus	bicknelli	Gaspesie	Quebec	2010	49.0022	-66.01	821.7	1	0	1	1	P_BT7	L_CATUST11
DOT_13279	American Museum of Natural History	blood	Catharus	bicknelli	Greens	Vermont	1993	44.5378	-72.8152	1149	1	0	0	1	-	L_CATMIN07
DOT_13280	American Museum of Natural History	blood	Catharus	bicknelli	Greens	Vermont	1993	44.5378	-72.8152	1149	1	0	0	1	-	L_CATMIN07
DOT_13281	American Museum of Natural History	blood	Catharus	bicknelli	Greens	Vermont	1993	44.5378	-72.8152	1149	0	0	0	0	-	-
DOT_13285	American Museum of Natural History	blood	Catharus	bicknelli	Greens	Vermont	1993	43.578	-72.8056	1132	1	0	0	1	-	L_POEHUD01
DOT_13286	American Museum of Natural History	blood	Catharus	bicknelli	Greens	Vermont	1993	43.578	-72.8056	1132	1	0	0	1	-	L_CATMIN07
DOT_13287	American Museum of Natural History	blood	Catharus	bicknelli	Greens	Vermont	1993	43.578	-72.8056	1132	1	0	0	1	-	L_CATMIN08
DOT_13288	American Museum of Natural History	blood	Catharus	bicknelli	Greens	Vermont	1993	43.578	-72.8056	1132	1	0	0	1	-	L_CATMIN07
DOT_13305	American Museum of Natural History	blood	Catharus	bicknelli	Greens	Vermont	1994	43.578	-72.8056	1132	1	0	1	1	P_BT7	L_CATUST11
DOT_13376	American Museum of Natural History	blood	Catharus	bicknelli	Greens	Vermont	1994	44.5378	-72.8152	1149	1	0	1	1	P_CATUST05	L_CATMIN07
DOT_13377	American Museum of Natural History	blood	Catharus	bicknelli	Greens	Vermont	1994	44.5378	-72.8152	1149	1	0	1	1	P_CATUST05	L_CATMIN02
DOT_13378	American Museum of Natural History	blood	Catharus	bicknelli	Greens	Vermont	1994	44.5378	-72.8152	1149	1	0	1	1	-	L_CATMIN07
DOT_13379	American Museum of Natural History	blood	Catharus	bicknelli	Greens	Vermont	1994	44.5378	-72.8152	1149	1	0	0	1	-	L_CATMIN07
DOT_13380	American Museum of Natural History	blood	Catharus	bicknelli	Greens	Vermont	1994	44.5378	-72.8152	1149	1	0	0	1	-	L_CATMIN07
DOT_13381	American Museum of Natural History	blood	Catharus	bicknelli	Greens	Vermont	1994	44.5378	-72.8152	1149	1	0	0	1	-	L_CATUST11
DOT_13382	American Museum of Natural History	blood	Catharus	bicknelli	Greens	Vermont	1994	42.9139	-72.9195	1046	1	0	0	1	-	L_CATMIN07
DOT_13383	American Museum of Natural History	blood	Catharus	bicknelli	Greens	Vermont	1994	42.9139	-72.9195	1046	0	0	0	0	-	-
zo-14321	New York State Musueum	Tissue	Catharus	bicknelli	Greens	Vermont	1999	43.0865	-72.926	1198	1	0	0	1	-	L_CATUST11
zo-15341	New York State Musueum	Tissue	Catharus	bicknelli	Greens	Vermont	2004	43.0865	-72.926	1198	1	0	0	1	-	L_CATUST11
zo-15344	New York State Musueum	Tissue	Catharus	bicknelli	Greens	Vermont	2009	44.5378	-72.8152	1149	1	0	0	1	-	L_CATUST11
zo-15345	New York State Musueum	Tissue	Catharus	bicknelli	Greens	Vermont	2010	44.5378	-72.8152	1149	1	0	0	1	-	L_CATMIN07
zo-15346	New York State Musueum	Tissue	Catharus	bicknelli	Greens	Vermont	2010	44.5378	-72.8152	1149	0	0	0	0	-	-
zo-15347	New York State Musueum	Tissue	Catharus	bicknelli	Greens	Vermont	2010	44.5378	-72.8152	1149	0	0	0	0	-	-
zt-1126	New York State Musueum	blood	Catharus	bicknelli	Greens	Vermont	2012	44.5378	-72.8152	1149	1	0	0	1	-	L_CATUST11
zt-1128	New York State Musueum	blood	Catharus	bicknelli	Greens	Vermont	2012	44.5378	-72.8152	1149	1	0	1	1	P_CATUST06	L_CATUST11
zt-1129	New York State Musueum	blood	Catharus	bicknelli	Greens	Vermont	2012	44.5378	-72.8152	1149	1	0	1	1	P_CATUST06	L_CATUST11
zt-1134	New York State Musueum	blood	Catharus	bicknelli	Greens	Vermont	2012	44.5378	-72.8152	1149	1	0	0	1	-	L_CATUST11
zt-1146	New York State Musueum	blood	Catharus	bicknelli	Greens	Vermont	2012	44.5378	-72.8152	1149	0	0	0	0	-	-
zt-1486	New York State Musueum	blood	Catharus	bicknelli	Lac Poulin	Quebec	2012	47.554	-71.1534	969	1	0	0	1	-	L_CATUST11
zt-1487	New York State Musueum	blood	Catharus	bicknelli	Lac Poulin	Quebec	2012	47.554	-71.1534	969	1	0	0	1	-	L_CATUST11
zt-1488	New York State Musueum	blood	Catharus	bicknelli	Lac Poulin	Quebec	2012	47.554	-71.1534	969	1	0	0	1	-	L_CATUST11
zt-1489	New York State Musueum	blood	Catharus	bicknelli	Lac Poulin	Quebec	2012	47.554	-71.1534	969	1	0	1	1	P_BT7	L_CATUST11
zt-1490	New York State Musueum	blood	Catharus	bicknelli	Lac Poulin	Quebec	2012	47.7842	-70.6174	963	0	0	0	0	-
zt-1491	New York State Musueum	blood	Catharus	bicknelli	Lac Poulin	Quebec	2012	47.7842	-70.6174	963	1	0	0	1	-	L_CATMIN07
zt-1492	New York State Musueum	blood	Catharus	bicknelli	Lac Poulin	Quebec	2012	47.7842	-70.6174	963	1	0	0	1	-	L_CATUST09
zt-1493	New York State Musueum	blood	Catharus	bicknelli	Lac Poulin	Quebec	2012	48.0482	-70.3932	900	1	0	1	1	P_BT7	L_CATUST11
zt-1494	New York State Musueum	blood	Catharus	bicknelli	Lac Poulin	Quebec	2012	48.0482	-70.3932	900	1	0	1	1	P_BT7	L_CATUST09
zt-1495	New York State Musueum	blood	Catharus	bicknelli	Lac Poulin	Quebec	2012	48.0482	-70.3932	900	1	0	0	1	-	L_CATUST11
zt-1496	New York State Musueum	blood	Catharus	bicknelli	Lac Poulin	Quebec	2012	48.0482	-70.3932	900	1	0	1	1	P_BT7	L_CATMIN01
zt-1497	New York State Musueum	blood	Catharus	bicknelli	Lac Poulin	Quebec	2012	48.0482	-70.3932	900	1	0	1	1	P_BT7	L_CATUST11
zt-1498	New York State Musueum	blood	Catharus	bicknelli	Lac Poulin	Quebec	2012	48.0482	-70.3932	900	1	0	0	1		L_CATMIN07
zt-1499	New York State Musueum	blood	Catharus	bicknelli	Lac Poulin	Quebec	2012	48.0482	-70.3932	900	0	0	0	0
zt-1500	New York State Musueum	blood	Catharus	bicknelli	Lac Poulin	Quebec	2012	48.0482	-70.3932	900	1	1	0	1	H_COLL2	L_CATUST09
zt-1501	New York State Musueum	blood	Catharus	bicknelli	Lac Poulin	Quebec	2012	48.0482	-70.3932	900	1	0	0	1	-	L_CATUST11
zt-1502	New York State Musueum	blood	Catharus	bicknelli	Lac Poulin	Quebec	2012	48.0482	-70.3932	900	1	0	0	1	-	L_CATUST11
zt-1503	New York State Musueum	blood	Catharus	bicknelli	Lac Poulin	Quebec	2012	48.0482	-70.3932	900	1	0	1	1	P_BT7	L_CATUST11
zt-1504	New York State Musueum	blood	Catharus	bicknelli	Lac Poulin	Quebec	2012	48.0482	-70.3932	900	1	1	0	1	H_POATR01	L_CATMIN07
zt-1505	New York State Musueum	blood	Catharus	bicknelli	Lac Poulin	Quebec	2012	48.0482	-70.3932	900	1	0	0	1	-	L_CATMIN07
zt-1437	New York State Musueum	blood	Catharus	bicknelli	Massif du Sud	Quebec	2006	46.61	-70.4833	836.2	1	0	0	1	-	L_POEHUD01
zt-1438	New York State Musueum	blood	Catharus	bicknelli	Massif du Sud	Quebec	2006	46.61	-70.4833	836.2	1	0	1	1	P_BT7	L_CATMIN01
zt-1439	New York State Musueum	blood	Catharus	bicknelli	Massif du Sud	Quebec	2006	46.61	-70.4833	836.2	1	1	0	1	H_COLL2	L_CATUST11
zt-1440	New York State Musueum	blood	Catharus	bicknelli	Massif du Sud	Quebec	2007	46.61	-70.4833	836.2	1	0	0	1	-	L_CATMIN01
zt-1441	New York State Musueum	blood	Catharus	bicknelli	Massif du Sud	Quebec	2007	46.61	-70.4833	836.2	1	0	0	1	-	L_CATMIN07
zt-1442	New York State Musueum	blood	Catharus	bicknelli	Massif du Sud	Quebec	2007	46.61	-70.4833	836.2	1	0	1	1	P_CATBIC08	L_CATUST11
zt-1443	New York State Musueum	blood	Catharus	bicknelli	Massif du Sud	Quebec	2010	46.61	-70.4833	836.2	1	0	1	1	P_BT7	L_CATUST09
zt-1444	New York State Musueum	blood	Catharus	bicknelli	Massif du Sud	Quebec	2007	46.61	-70.4833	836.2	1	0	1	1	P_BT7	L_CATUST11
zt-1445	New York State Musueum	blood	Catharus	bicknelli	Massif du Sud	Quebec	2007	46.61	-70.4833	836.2	1	1	0	1	H_POATR01	L_CATMIN07
zt-1446	New York State Musueum	blood	Catharus	bicknelli	Massif du Sud	Quebec	2010	46.61	-70.4833	836.2	1	0	0	1	-	L_POEHUD01
zt-1447	New York State Musueum	blood	Catharus	bicknelli	Massif du Sud	Quebec	2007	46.61	-70.4833	836.2	1	0	0	1	-	L_CATMIN01
zt-1452	New York State Musueum	blood	Catharus	bicknelli	Massif du Sud	Quebec	2009	46.61	-70.4833	836.2	1	0	1	1	P_CATUST06	L_CATBIC05
zt-1453	New York State Musueum	blood	Catharus	bicknelli	Massif du Sud	Quebec	2009	46.61	-70.4833	836.2	1	0	0	1	-	L_CATMIN01
zt-1462	New York State Musueum	blood	Catharus	bicknelli	Massif du Sud	Quebec	2010	46.61	-70.4833	836.2	1	0	0	1	-	L_CATUST11
zt-1463	New York State Musueum	blood	Catharus	bicknelli	Massif du Sud	Quebec	2010	46.61	-70.4833	836.2	1	1	0	1	H_POATR01	L_CATMIN07
zt-1464	New York State Musueum	blood	Catharus	bicknelli	Massif du Sud	Quebec	2010	46.61	-70.4833	836.2	1	0	1	1	P_BT7	L_CATMIN07
zt-1475	New York State Musueum	blood	Catharus	bicknelli	Massif du Sud	Quebec	2010	46.61	-70.4833	836.2	1	0	0	1	-	L_CATMIN07
zt-1481	New York State Musueum	blood	Catharus	bicknelli	Massif du Sud	Quebec	2011	46.61	-70.4833	836.2	1	0	0	1	-	L_CATUST11
zt-1482	New York State Musueum	blood	Catharus	bicknelli	Massif du Sud	Quebec	2011	46.61	-70.4833	836.2	1	0	0	1	-	L_CATUST11
zt-1448	New York State Musueum	blood	Catharus	bicknelli	Mont Gosford	Quebec	2003	45.3	-70.8667	1127	1	0	1	1	P_CATUST06	L_CATUST11
zt-1449	New York State Musueum	blood	Catharus	bicknelli	Mont Gosford	Quebec	2003	45.3	-70.8667	1127	1	1	0	1	H_CATUST22	L_CATUST09
zt-1450	New York State Musueum	blood	Catharus	bicknelli	Mont Gosford	Quebec	2003	45.3	-70.8667	1127	1	0	0	1	-	L_CATMIN07
zt-1451	New York State Musueum	blood	Catharus	bicknelli	Mont Gosford	Quebec	2009	45.3	-70.8667	1127	1	1	0	1	H_POEATR01	L_CATMIN07
zt-1454	New York State Musueum	blood	Catharus	bicknelli	Mont Gosford	Quebec	2010	45.3	-70.8667	1127	1	0	0	1	-	L_CATMIN01
zt-1455	New York State Musueum	blood	Catharus	bicknelli	Mont Gosford	Quebec	2010	45.3	-70.8667	1127	1	1	0	1	H_POEATR01	L_CATUST09
zt-1456	New York State Musueum	blood	Catharus	bicknelli	Mont Gosford	Quebec	2009	45.3	-70.8667	1127	1	0	0	1	-	L_CATUST09
zt-1457	New York State Musueum	blood	Catharus	bicknelli	Mont Gosford	Quebec	2009	45.3	-70.8667	1127	1	0	0	1	-	L_CATMIN07
zt-1458	New York State Musueum	blood	Catharus	bicknelli	Mont Gosford	Quebec	2009	45.3	-70.8667	1127	1	0	1	1	P_BT7	L_CATMIN01
zt-1459	New York State Musueum	blood	Catharus	bicknelli	Mont Gosford	Quebec	2009	45.3	-70.8667	1127	1	0	0	1	-	L_CATUST09
zt-1465	New York State Musueum	blood	Catharus	bicknelli	Mont Gosford	Quebec	2010	45.3	-70.8667	1127	1	0	0	1	-	L_CATUST11
zt-1466	New York State Musueum	blood	Catharus	bicknelli	Mont Gosford	Quebec	2010	45.3	-70.8667	1127	1	0	0	1	-	L_CATUST11
zt-1467	New York State Musueum	blood	Catharus	bicknelli	Mont Gosford	Quebec	2010	45.3	-70.8667	1127	1	0	0	1	-	L_CATMIN07
zt-1468	New York State Musueum	blood	Catharus	bicknelli	Mont Gosford	Quebec	2010	45.3	-70.8667	1127	1	0	0	1	-	L_CATUST09
zt-1469	New York State Musueum	blood	Catharus	bicknelli	Mont Gosford	Quebec	2010	45.3	-70.8667	1127	1	0	0	1	-	L_CATUST09
zt-1470	New York State Musueum	blood	Catharus	bicknelli	Mont Gosford	Quebec	2010	45.3	-70.8667	1127	1	0	0	1	-	L_CATBIC02
zt-1471	New York State Musueum	blood	Catharus	bicknelli	Mont Gosford	Quebec	2003	45.3	-70.8667	1127	1	0	1	1	P_BT7	L_POEHUD01
zt-1472	New York State Musueum	blood	Catharus	bicknelli	Mont Gosford	Quebec	2003	45.3	-70.8667	1127	1	0	1	1	P_BT7	L_POEHUD01
zt-1473	New York State Musueum	blood	Catharus	bicknelli	Mont Gosford	Quebec	2003	45.3	-70.8667	1127	1	0	1	0	P_BT7	-
zt-1474	New York State Musueum	blood	Catharus	bicknelli	Mont Gosford	Quebec	2003	45.3	-70.8667	1127	1	1	0	1	H_COLL2	L_CATBIC07
zt-1175	New York State Musueum	blood	Catharus	bicknelli	Northern Nova Scotia	Nova Scotia	2011	47.0059	-60.4551	21.8	1	0	0	1	-	L_CATUST11
zt-1393	New York State Musueum	blood	Catharus	bicknelli	Northern Nova Scotia	Nova Scotia	2011	47.0059	-60.4551	21.8	1	0	0	1	-	L_CATMIN07
zt-1395	New York State Musueum	blood	Catharus	bicknelli	Northern Nova Scotia	Nova Scotia	2011	47.0059	-60.4551	21.8	1	0	1	1	P_CATBIC09	L_CATUST11
zt-956	New York State Musueum	blood	Catharus	bicknelli	Northern Nova Scotia	Nova Scotia	2010	47.0059	-60.4551	21.8	1	0	0	1	-	L_CATMIN07
zt-961	New York State Musueum	blood	Catharus	bicknelli	Northern Nova Scotia	Nova Scotia	2010	47.0059	-60.4551	21.8	1	0	0	1	-	L_CATUST11
zt-962	New York State Musueum	blood	Catharus	bicknelli	Northern Nova Scotia	Nova Scotia	2011	47.0059	-60.4551	21.8	1	0	0	1	-	L_CATMIN01
zt-964	New York State Musueum	blood	Catharus	bicknelli	Northern Nova Scotia	Nova Scotia	2010	47.0059	-60.4551	21.8	1	0	0	1	-	L_CATUST11
zt-966	New York State Musueum	blood	Catharus	bicknelli	Northern Nova Scotia	Nova Scotia	2010	47.0059	-60.4551	21.8	1	0	1	1	P_BT7	L_CATUST11
zt-967	New York State Musueum	blood	Catharus	bicknelli	Northern Nova Scotia	Nova Scotia	2010	47.0059	-60.4551	21.8	1	0	1	1	P_BT7	L_CATMIN07
zt-971	New York State Musueum	blood	Catharus	bicknelli	Northern Nova Scotia	Nova Scotia	2010	47.0059	-60.4551	21.8	1	0	0	1	-	L_CATMIN07
zt-993	New York State Musueum	blood	Catharus	bicknelli	Northern Nova Scotia	Nova Scotia	2010	47.207	-60.151	62.3	1	0	1	1	P_BT7	L_CATMIN07
zt-994	New York State Musueum	blood	Catharus	bicknelli	Northern Nova Scotia	Nova Scotia	2010	47.207	-60.151	62.3	1	0	0	1	-	L_CATUST11
zt-995	New York State Musueum	blood	Catharus	bicknelli	Northern Nova Scotia	Nova Scotia	2010	47.207	-60.151	62.3	1	0	1	1	P_BT7	L_CATUST11
zt-998	New York State Musueum	blood	Catharus	bicknelli	Northern Nova Scotia	Nova Scotia	2010	47.207	-60.151	62.3	1	0	0	1	-	L_CATUST11
zt-999	New York State Musueum	blood	Catharus	bicknelli	Northern Nova Scotia	Nova Scotia	2010	47.0059	-60.4551	21.8	1	0	0	1	-	L_CATUST11
DOT_13306	American Museum of Natural History	blood	Catharus	bicknelli	Whites	New Hampshire	1994	44.3044	-71.3171	1730	1	0	0	1	-	L_CATMIN01
DOT_13307	American Museum of Natural History	blood	Catharus	bicknelli	Whites	New Hampshire	1994	44.3044	-71.3171	1730	1	0	0	1	-	L_CATUST11
DOT_13308	American Museum of Natural History	blood	Catharus	bicknelli	Whites	New Hampshire	1994	44.3044	-71.3171	1730	1	0	0	1	-	L_CATMIN07
DOT_13309	American Museum of Natural History	blood	Catharus	bicknelli	Whites	New Hampshire	1994	44.2627	-71.3125	1730	1	0	0	1	-	L_CATMIN07
DOT_13310	American Museum of Natural History	blood	Catharus	bicknelli	Whites	New Hampshire	1994	44.2627	-71.3125	1730	1	0	0	1	-	L_CATMIN07
DOT_13323	American Museum of Natural History	blood	Catharus	bicknelli	Whites	New Hampshire	1995	44.3044	-71.3171	1730	1	0	0	1	-	L_CATMIN07
DOT_13324	American Museum of Natural History	blood	Catharus	bicknelli	Whites	New Hampshire	1995	44.3044	-71.3171	1730	1	0	0	1	-	L_CATMIN07
DOT_13325	American Museum of Natural History	blood	Catharus	bicknelli	Whites	New Hampshire	1995	44.3044	-71.3171	1730	1	0	0	1	-	L_CATMIN07
DOT_13326	American Museum of Natural History	blood	Catharus	bicknelli	Whites	New Hampshire	1995	44.3044	-71.3171	1730	1	0	0	1	-	L_CATMIN07
DOT_13327	American Museum of Natural History	blood	Catharus	bicknelli	Whites	New Hampshire	1995	44.3044	-71.3171	1730	1	0	0	1	-	L_CATMIN07
DOT_13328	American Museum of Natural History	blood	Catharus	bicknelli	Whites	New Hampshire	1995	44.0015	-71.5353	1295	1	0	0	1	-	L_CATUST11
zo-14311	New York State Musueum	Tissue	Catharus	bicknelli	Whites	New Hampshire	2004	44.6647	-71.7702	1047	1	1	0	1	H_POEATR01	L_CATBIC01
zo-14312	New York State Musueum	Tissue	Catharus	bicknelli	Whites	New Hampshire	2004	44.6647	-71.7702	1047	0	0	0	0	-	-
zo-14313	New York State Musueum	Tissue	Catharus	bicknelli	Whites	New Hampshire	2004	44.6647	-71.7702	1047	1	0	0	1	-	L_POEHUD01
zo-14314	New York State Musueum	Tissue	Catharus	bicknelli	Whites	New Hampshire	2004	44.6647	-71.7702	1047	0	0	0	0	-	-
zo-15342	New York State Musueum	Tissue	Catharus	bicknelli	Whites	New Hampshire	2010	44.3044	-71.3171	1731	0	0	0	0	-	-
zt-1107	New York State Musueum	blood	Catharus	bicknelli	Whites	Maine	2012	45.0064	-70.4099	879	1	0	0	1	-	L_CATUST11
zt-1108	New York State Musueum	blood	Catharus	bicknelli	Whites	Maine	2012	45.0064	-70.4099	879	1	0	1	1	P_BT7	L_CATUST11
zt-1109	New York State Musueum	blood	Catharus	bicknelli	Whites	Maine	2012	45.0064	-70.4099	879	0	0	0	0	-	-
zt-1169	New York State Musueum	blood	Catharus	bicknelli	Whites	Maine	2013	45.4689	-70.1278	1101	1	0	1	1	P_BT7	L_CATUST11
DOT_13356	American Museum of Natural History	blood	Catharus	fuscescens	Adirondacks	New York	1997	44.1383	-73.5785	420	1	0	1	1	P_BT7	L_CATUST11
DOT_13357	American Museum of Natural History	blood	Catharus	fuscescens	Adirondacks	New York	1997	44.1383	-73.5785	420	1	0	0	1	-	L_CATMIN07
DOT_13358	American Museum of Natural History	blood	Catharus	fuscescens	Adirondacks	New York	1997	44.1383	-73.5785	420	1	0	0	1	-	L_CATMIN08
DOT_13359	American Museum of Natural History	blood	Catharus	fuscescens	Adirondacks	New York	1997	44.1383	-73.5785	420	1	0	0	1	-	L_CATBIC03
DOT_13360	American Museum of Natural History	blood	Catharus	fuscescens	Adirondacks	New York	1997	44.3473	-73.8777	420	1	0	0	1	-	L_CATMIN07
DOT_13361	American Museum of Natural History	blood	Catharus	fuscescens	Adirondacks	New York	1997	44.3522	-73.8582	420	1	0	1	1	P_CATUST05	L_CATUST11
DOT_13362	American Museum of Natural History	blood	Catharus	fuscescens	Adirondacks	New York	1997	44.4639	-73.8356	450	1	0	0	1	-	L_POEHUD01
DOT_13373	American Museum of Natural History	blood	Catharus	fuscescens	Adirondacks	New York	1997	44.4943	-73.8286	450	1	0	1	1	P_BT7	L_CATUST11
DOT_13374	American Museum of Natural History	blood	Catharus	fuscescens	Adirondacks	New York	1997	44.4639	-73.8356	450	1	0	0	1	-	L_CATMIN07
DOT_13375	American Museum of Natural History	blood	Catharus	fuscescens	Adirondacks	New York	1997	44.4639	-73.8356	450	1	0	0	1	-	L_CATMIN07
DOT_15862	American Museum of Natural History	blood	Catharus	fuscescens	Adirondacks	New York	2007	43.8425	-75.0094	521	1	0	1	1	P_CATUST06	L_CATUST11
zt-1356	New York State Musueum	blood	Catharus	fuscescens	Adirondacks	New York	2017	43.9728	-74.2353	489	1	0	0	1	-	L_CATUST11
zt-1357	New York State Musueum	blood	Catharus	fuscescens	Adirondacks	New York	2017	43.9728	-74.2353	489	1	0	0	1	-	L_CATMIN01
zt-1367	New York State Musueum	blood	Catharus	fuscescens	Adirondacks	New York	2017	43.9769	-74.2329	485	1	0	1	0	P_BT7	-
zt-1375	New York State Musueum	blood	Catharus	fuscescens	Adirondacks	New York	2017	43.982	-74.2094	515	1	0	1	1	P_CATUST05	L_CATFUS04
zt-1376	New York State Musueum	blood	Catharus	fuscescens	Adirondacks	New York	2017	43.9715	-74.199	535	1	0	1	1	P_CATUST05	L_CATUST11
zt-1377	New York State Musueum	blood	Catharus	fuscescens	Adirondacks	New York	2017	43.9715	-74.199	535	1	0	1	1	P_CATUST05	L_CATMIN08
zt-1378	New York State Musueum	blood	Catharus	fuscescens	Adirondacks	New York	2017	43.9715	-74.199	535	1	0	1	1	P_CATUST05	L_CATUST11
zt-1379	New York State Musueum	blood	Catharus	fuscescens	Adirondacks	New York	2017	43.959	-74.219	508	1	0	0	1	-	L_CATMIN01
zt-1381	New York State Musueum	blood	Catharus	fuscescens	Adirondacks	New York	2017	43.9744	-74.237	493	1	0	0	1	-	L_CATUST11
zt-1382	New York State Musueum	blood	Catharus	fuscescens	Adirondacks	New York	2017	43.9744	-74.237	493	1	0	1	1	P_CATUST05	L_CATUST11
70903	Cleveland Musuem of Natural History	Tissue	Catharus	fuscescens	Alleghany	West Virginia	2008	38.6684	-79.9035	1240	1	0	1	1	P_CATUST05	L_CATUST11
70904	Cleveland Musuem of Natural History	Tissue	Catharus	fuscescens	Alleghany	West Virginia	2008	38.6684	-79.9035	1240	1	0	1	1	P_CATUST06	L_CATUST11
70905	Cleveland Musuem of Natural History	Tissue	Catharus	fuscescens	Alleghany	West Virginia	2008	38.6684	-79.9035	1240	1	0	0	1	-	L_CATMIN07
70906	Cleveland Musuem of Natural History	Tissue	Catharus	fuscescens	Alleghany	West Virginia	2008	38.6917	-79.8863	1175	1	0	1	1	P_CATUST05	L_CATMIN07
70907	Cleveland Musuem of Natural History	Tissue	Catharus	fuscescens	Alleghany	West Virginia	2008	38.6917	-79.8863	1175	1	0	0	1	-	L_CATUST11
70908	Cleveland Musuem of Natural History	Tissue	Catharus	fuscescens	Alleghany	West Virginia	2008	38.6917	-79.8863	1175	1	0	1	0	P_CATUST06	-
70909	Cleveland Musuem of Natural History	Tissue	Catharus	fuscescens	Alleghany	West Virginia	2008	38.6917	-79.8863	1205	1	0	1	1	P_CATUST05	L_CATUST11
70910	Cleveland Musuem of Natural History	Tissue	Catharus	fuscescens	Alleghany	West Virginia	2008	38.674	-79.8969	1205	1	0	0	1	-	L_CATUST11
70941	Cleveland Musuem of Natural History	Tissue	Catharus	fuscescens	Alleghany	West Virginia	2008	38.6506	-79.9133	1160	1	0	1	1	P_CATUST06	L_CATFUS07
70948	Cleveland Musuem of Natural History	Tissue	Catharus	fuscescens	Alleghany	West Virginia	2008	38.6506	-79.9133	1160	0	0	0	0	-	-
71056	Cleveland Musuem of Natural History	Tissue	Catharus	fuscescens	Alleghany	West Virginia	2008	38.5757	-79.8265	870	1	0	1	1	P_CATFUS13	L_CATUST11
71057	Cleveland Musuem of Natural History	Tissue	Catharus	fuscescens	Alleghany	West Virginia	2008	38.6669	-79.907	1215	1	1	0	1	H_PASILI01	L_CATUST11
71059	Cleveland Musuem of Natural History	Tissue	Catharus	fuscescens	Alleghany	West Virginia	2008	38.5757	-79.8265	870	1	0	0	1	-	L_CATUST11
71061	Cleveland Musuem of Natural History	Tissue	Catharus	fuscescens	Alleghany	West Virginia	2008	38.6579	-79.9095	1200	1	0	1	1	P_CATUST06	L_CATUST11
71065	Cleveland Musuem of Natural History	Tissue	Catharus	fuscescens	Alleghany	West Virginia	2008	38.6579	-79.9095	1200	1	0	0	1	-	L_CATMIN02
71066	Cleveland Musuem of Natural History	Tissue	Catharus	fuscescens	Alleghany	West Virginia	2008	38.6579	-79.9095	1200	1	0	1	1	P_CATUST06	L_CATUST11
71067	Cleveland Musuem of Natural History	Tissue	Catharus	fuscescens	Alleghany	West Virginia	2008	38.7528	-79.8386	1120	1	0	1	1	P_CATUST06	L_CATUST11
71068	Cleveland Musuem of Natural History	Tissue	Catharus	fuscescens	Alleghany	West Virginia	2008	38.7631	-79.8482	900	1	1	0	1	H_TUMIG06	L_CATUST11
71069	Cleveland Musuem of Natural History	Tissue	Catharus	fuscescens	Alleghany	West Virginia	2008	38.6506	-79.9133	1160	1	0	0	1	-	L_CATUST11
71072	Cleveland Musuem of Natural History	Tissue	Catharus	fuscescens	Alleghany	West Virginia	2008	38.6403	-79.7555	930	1	0	1	1	P_CATUST05	L_CATMIN07
70513	Cleveland Musuem of Natural History	Tissue	Catharus	fuscescens	Appalachians	North Carolina	2007	35.7058	-82.3993	1380	1	0	0	1	-	L_CATMIN07
70514	Cleveland Musuem of Natural History	Tissue	Catharus	fuscescens	Appalachians	North Carolina	2007	35.7058	-82.3993	1380	1	0	1	1	P_CATFUS12	L_CATUST11
70515	Cleveland Musuem of Natural History	Tissue	Catharus	fuscescens	Appalachians	North Carolina	2007	35.7058	-82.3993	1380	1	0	0	1	-	L_CATMIN07
70565	Cleveland Musuem of Natural History	Tissue	Catharus	fuscescens	Appalachians	North Carolina	2007	35.8097	-82.348	1300	1	0	1	1	P_CATUST06	L_CATMIN07
70573	Cleveland Musuem of Natural History	Tissue	Catharus	fuscescens	Appalachians	North Carolina	2007	35.0897	-82.348	1300	1	0	1	1	P_CATUST06	L_CATMIN07
70594	Cleveland Musuem of Natural History	Tissue	Catharus	fuscescens	Appalachians	North Carolina	2007	35.8097	-82.348	1300	1	0	1	1	P_CATUST06	L_CATUST11
70642	Cleveland Musuem of Natural History	Tissue	Catharus	fuscescens	Appalachians	North Carolina	2007	35.8097	-82.348	1300	1	0	1	1	P_CATUST06	L_CATMIN07
70776	Cleveland Musuem of Natural History	Tissue	Catharus	fuscescens	Appalachians	North Carolina	2007	35.8097	-82.348	1300	1	0	1	1	P_CATUST05	L_CATMIN07
70777	Cleveland Musuem of Natural History	Tissue	Catharus	fuscescens	Appalachians	North Carolina	2007	35.8097	-82.348	1300	1	0	0	1	-	L_CATMIN07
70894	Cleveland Musuem of Natural History	Tissue	Catharus	fuscescens	Appalachians	North Carolina	2008	35.2531	-82.9187	1150	0	0	0	0	-	-
70895	Cleveland Musuem of Natural History	Tissue	Catharus	fuscescens	Appalachians	North Carolina	2008	35.2531	-82.9187	1150	1	0	0	1	-	L_CATUST11
70896	Cleveland Musuem of Natural History	Tissue	Catharus	fuscescens	Appalachians	North Carolina	2008	35.2531	-82.9187	1150	0	0	0	0	-	-
70897	Cleveland Musuem of Natural History	Tissue	Catharus	fuscescens	Appalachians	North Carolina	2008	35.3299	-82.9081	1375	1	0	0	1	-	L_CATMIN07
70898	Cleveland Musuem of Natural History	Tissue	Catharus	fuscescens	Appalachians	North Carolina	2008	35.3299	-82.9081	1375	1	0	0	1	-	L_CATFUS02
70899	Cleveland Musuem of Natural History	Tissue	Catharus	fuscescens	Appalachians	North Carolina	2008	35.3766	-82.7894	1350	1	0	0	1	-	L_CATMIN07
70900	Cleveland Musuem of Natural History	Tissue	Catharus	fuscescens	Appalachians	North Carolina	2008	35.8121	-82.356	1225	1	0	0	1	-	L_CATUST11
70901	Cleveland Musuem of Natural History	Tissue	Catharus	fuscescens	Appalachians	North Carolina	2008	35.2531	-82.9187	1150	1	0	1	1	P_CATUST05	L_CATMIN07
70902	Cleveland Musuem of Natural History	Tissue	Catharus	fuscescens	Appalachians	North Carolina	2008	35.3299	-82.9081	1375	1	0	0	1	-	L_CATMIN07
71885	Cleveland Musuem of Natural History	Tissue	Catharus	fuscescens	Appalachians	North Carolina	2008	35.3036	-82.9087	1575	1	0	1	1	P_CATUST06	L_CATMIN07
DOT_13333	American Museum of Natural History	blood	Catharus	fuscescens	Catskills	New York	1997	42.1435	-74.1578	688	1	0	0	1	-	L_CATUST11
DOT_13334	American Museum of Natural History	blood	Catharus	fuscescens	Catskills	New York	1997	42.1435	-74.1578	688	1	0	0	1	-	L_CATMIN07
DOT_13335	American Museum of Natural History	blood	Catharus	fuscescens	Catskills	New York	1997	42.1435	-74.1578	688	1	0	0	1	-	L_CATMIN07
DOT_13336	American Museum of Natural History	blood	Catharus	fuscescens	Catskills	New York	1997	42.1435	-74.1578	688	0	0	0	0	-	-
DOT_13337	American Museum of Natural History	blood	Catharus	fuscescens	Catskills	New York	1997	42.165	-74.2017	575	1	0	0	1	-	L_CATMIN07
DOT_13338	American Museum of Natural History	blood	Catharus	fuscescens	Catskills	New York	1997	42.165	-74.2017	575	0	0	0	0	-	-
DOT_13339	American Museum of Natural History	blood	Catharus	fuscescens	Catskills	New York	1997	42.165	-74.2017	575	1	0	0	1	-	L_CATUST11
DOT_13340	American Museum of Natural History	blood	Catharus	fuscescens	Catskills	New York	1997	42.0731	-74.4767	545	1	0	0	1	-	L_CATUST11
DOT_13341	American Museum of Natural History	blood	Catharus	fuscescens	Catskills	New York	1997	42.0731	-74.4767	545	1	0	0	1	-	L_CATUST11
DOT_13342	American Museum of Natural History	blood	Catharus	fuscescens	Catskills	New York	1997	42.2524	-74.0538	360	1	0	0	1	-	L_CATUST11
DOT_16607	American Museum of Natural History	blood	Catharus	fuscescens	Catskills	New York	2009	42.0607	-74.1601	276	1	0	0	1	-	L_CATUST11
DOT_20363	American Museum of Natural History	blood	Catharus	fuscescens	Catskills	New York	2011	41.5816	-74.6135	477	1	0	0	1	-	L_CATUST11
DOT_20372	American Museum of Natural History	blood	Catharus	fuscescens	Catskills	New York	2011	41.5816	-74.6135	477	1	0	0	1	-	L_CATUST11
DOT_20376	American Museum of Natural History	blood	Catharus	fuscescens	Catskills	New York	2011	41.5816	-74.6135	477	1	0	0	1	-	L_CATUST11
DOT_20384	American Museum of Natural History	blood	Catharus	fuscescens	Catskills	New York	2011	41.5816	-74.6135	477	1	0	0	1	-	L_CATUST11
DOT_20385	American Museum of Natural History	blood	Catharus	fuscescens	Catskills	New York	2011	41.5816	-74.6135	477	0	0	0	0	-	-
DOT_20398	American Museum of Natural History	blood	Catharus	fuscescens	Catskills	New York	2011	41.5816	-74.6135	477	1	0	0	1	-	L_CATUST11
DOT_5053	American Museum of Natural History	blood	Catharus	fuscescens	Catskills	New York	1997	41.532	-74.5129	80	1	1	0	0	H_TUMIG06	-
DOT_5064	American Museum of Natural History	blood	Catharus	fuscescens	Catskills	New York	1997	41.532	-74.5129	80	1	0	0	1	-	L_CATMIN07
zo-15375	New York State Musueum	Tissue	Catharus	fuscescens	Catskills	New York	2013	42.5611	-74.1515	550	1	0	1	0	P_CATUST05	-
zo-17516	New York State Musueum	Tissue	Catharus	fuscescens	Catskills	New York	2016	42.5314	-74.155	550	1	0	1	1	P_SEIAUR01	L_CATUST11
zo-17520	New York State Musueum	Tissue	Catharus	fuscescens	Catskills	New York	2016	42.4935	-74.1852	550	0	0	0	0	-	-
zt-1289	New York State Musueum	blood	Catharus	fuscescens	Catskills	New York	2016	42.5266	-74.1556	550	1	0	0	1	-	L_CATMIN07
zt-1296	New York State Musueum	blood	Catharus	fuscescens	Catskills	New York	2016	42.5232	-74.1554	550	1	0	0	1	-	L_POEHUD01
zt-1297	New York State Musueum	blood	Catharus	fuscescens	Catskills	New York	2016	42.5354	-74.1526	550	1	0	0	1	-	L_CATUST11
zt-1299	New York State Musueum	blood	Catharus	fuscescens	Catskills	New York	2016	42.5378	-74.1766	550	1	0	1	0	P_CATUST06	-
zt-1300	New York State Musueum	blood	Catharus	fuscescens	Catskills	New York	2016	42.5264	-74.1728	550	1	0	0	1	-	L_CATMIN01
zt-1301	New York State Musueum	blood	Catharus	fuscescens	Catskills	New York	2016	42.5481	-74.1785	550	1	0	0	1	-	L_CATMIN07
zt-1302	New York State Musueum	blood	Catharus	fuscescens	Catskills	New York	2016	42.5498	-74.1734	550	1	0	0	1	-	L_CATMIN07
zt-1303	New York State Musueum	blood	Catharus	fuscescens	Catskills	New York	2016	42.5498	-74.1734	550	1	0	0	1	-	L_CATFUS01
zt-1305	New York State Musueum	blood	Catharus	fuscescens	Catskills	New York	2016	42.5481	-74.179	550	0	0	0	0	-	-
zt-1306	New York State Musueum	blood	Catharus	fuscescens	Catskills	New York	2016	42.54	-74.1741	550	1	0	1	1	P_CATUST05	L_CATUST11
zt-1307	New York State Musueum	blood	Catharus	fuscescens	Catskills	New York	2016	42.54	-74.1741	550	1	0	0	1	-	L_CATMIN07
zt-1311	New York State Musueum	blood	Catharus	fuscescens	Catskills	New York	2016	42.5423	-74.1657	550	1	0	0	1	-	L_CATMIN07
zt-1312	New York State Musueum	blood	Catharus	fuscescens	Catskills	New York	2016	42.5423	-74.1657	550	0	0	0	0	-	-
zt-1313	New York State Musueum	blood	Catharus	fuscescens	Catskills	New York	2016	42.5423	-74.1657	550	1	0	0	1		L_CATUST11
zt-1315	New York State Musueum	blood	Catharus	fuscescens	Catskills	New York	2016	42.5243	-74.1547	550	1	0	0	1	-	L_CATUST11
zt-1317	New York State Musueum	blood	Catharus	fuscescens	Catskills	New York	2016	42.5436	-74.1695	550	1	0	0	1	-	L_POEHUD01
zt-1325	New York State Musueum	blood	Catharus	fuscescens	Catskills	New York	2016	42.5401	-74.1716	550	0	0	0	0	-	-
zt-1328	New York State Musueum	blood	Catharus	fuscescens	Catskills	New York	2016	42.5367	-74.1503	550	1	0	0	1	-	L_CATMIN07
zt-1329	New York State Musueum	blood	Catharus	fuscescens	Catskills	New York	2016	42.5403	-74.1505	550	1	0	0	1	-	L_CATUST11
zt-1332	New York State Musueum	blood	Catharus	fuscescens	Catskills	New York	2016	42.5401	-74.1582	550	1	1	0	0	H_POEATR01	-
zt-1333	New York State Musueum	blood	Catharus	fuscescens	Catskills	New York	2016	42.5401	-74.1582	550	1	0	0	1	-	L_CATUST11
zt-1335	New York State Musueum	blood	Catharus	fuscescens	Catskills	New York	2016	42.539	-74.1522	550	0	0	0	0	-	-
zt-1336	New York State Musueum	blood	Catharus	fuscescens	Catskills	New York	2016	42.539	-74.1522	550	1	0	0	1	-	L_CATMIN07
DOT_13343	American Museum of Natural History	blood	Catharus	fuscescens	Greens	Vermont	1997	42.9043	-72.9524	540	1	0	0	1	-	L_CATUST11
DOT_13344	American Museum of Natural History	blood	Catharus	fuscescens	Greens	Vermont	1997	42.8827	-73.0775	438	1	0	1	1	P_BT7	L_CATUST11
DOT_13345	American Museum of Natural History	blood	Catharus	fuscescens	Greens	Vermont	1997	42.7759	-73.0573	515	1	0	0	1	-	L_CATUST11
DOT_13346	American Museum of Natural History	blood	Catharus	fuscescens	Greens	Vermont	1997	42.8827	-73.0775	438	1	0	1	1	P_MONIG01	L_CATUST11
DOT_13347	American Museum of Natural History	blood	Catharus	fuscescens	Greens	Vermont	1997	42.8827	-73.0775	438	1	0	0	1	-	L_CATUST11
DOT_13348	American Museum of Natural History	blood	Catharus	fuscescens	Greens	Vermont	1997	43.5343	-72.7221	448	1	0	0	1	-	L_CATUST11
DOT_13349	American Museum of Natural History	blood	Catharus	fuscescens	Greens	Vermont	1997	43.5343	-72.7221	448	0	0	0	0	-	-
DOT_13350	American Museum of Natural History	blood	Catharus	fuscescens	Greens	Vermont	1997	43.5343	-72.7221	448	1	0	0	1	-	L_CATMIN01
DOT_13351	American Museum of Natural History	blood	Catharus	fuscescens	Greens	Vermont	1997	44.3901	-72.7732	418	1	0	1	1	P_CATUST05	L_CATUST11
DOT_13352	American Museum of Natural History	blood	Catharus	fuscescens	Greens	Vermont	1997	44.3901	-72.7732	418	1	0	0	1	-	L_CATMIN08
DOT_13353	American Museum of Natural History	blood	Catharus	fuscescens	Greens	Vermont	1997	44.3901	-72.7732	418	1	0	1	1	P_CATUST05	L_CATMIN07
DOT_13354	American Museum of Natural History	blood	Catharus	fuscescens	Greens	Vermont	1997	44.3901	-72.7732	418	1	0	0	1	-	L_CATMIN07
DOT_13355	American Museum of Natural History	blood	Catharus	fuscescens	Greens	Vermont	1997	44.3901	-72.7732	418	1	0	0	1	-	L_CATUST11
71777	Cleveland Musuem of Natural History	Tissue	Catharus	fuscescens	Greens	Vermont	2008	44.2522	-72.2869	363	1	0	1	1	P_BT7	L_CATUST11
71778	Cleveland Musuem of Natural History	Tissue	Catharus	fuscescens	Greens	Vermont	2008	44.2571	-72.2879	482	1	0	0	1	-	L_CATFUS05
71779	Cleveland Musuem of Natural History	Tissue	Catharus	fuscescens	Greens	Vermont	2008	44.2571	-72.2879	482	1	0	0	1	-	L_CATUST11
71780	Cleveland Musuem of Natural History	Tissue	Catharus	fuscescens	Greens	Vermont	2008	44.2571	-72.2879	482	1	0	1	1	P_CATFUS14	L_CATUST11
71836	Cleveland Musuem of Natural History	Tissue	Catharus	fuscescens	Greens	Vermont	2008	44.2522	-72.2869	450	1	0	0	1	-	L_CATMIN07
71993	Cleveland Musuem of Natural History	Tissue	Catharus	fuscescens	Greens	Vermont	2008	44.2522	-72.2869	450	0	0	0	0	-	-
71994	Cleveland Musuem of Natural History	Tissue	Catharus	fuscescens	Greens	Vermont	2008	44.2522	-72.2869	450	1	0	1	1	P_CATUST06	L_CATMIN07
71996	Cleveland Musuem of Natural History	Tissue	Catharus	fuscescens	Greens	Vermont	2008	44.2705	-72.3097	550	1	0	1	1	P_CATUST06	L_CATMIN02
72004	Cleveland Musuem of Natural History	Tissue	Catharus	fuscescens	Greens	Vermont	2008	44.1808	-72.3079	550	1	0	1	1	P_CATUST06	L_CATMIN07
72147	Cleveland Musuem of Natural History	Tissue	Catharus	fuscescens	Greens	Vermont	2008	44.2823	-72.2883	412	1	0	0	1	-	L_CATMIN08
72334	Cleveland Musuem of Natural History	Tissue	Catharus	fuscescens	Greens	Vermont	2008	44.186	-72.3224	650	1	0	1	0	P_CATUST05	-
72652	Cleveland Musuem of Natural History	Tissue	Catharus	fuscescens	Greens	Vermont	2008	44.2522	-72.2869	363	0	0	0	0	-	-
72663	Cleveland Musuem of Natural History	Tissue	Catharus	fuscescens	Greens	Vermont	2008	44.2522	-72.2869	363	1	0	0	1	-	L_CATUST11
72664	Cleveland Musuem of Natural History	Tissue	Catharus	fuscescens	Greens	Vermont	2008	44.2456	-72.2822	500	1	0	0	1	-	L_CATFUS08
72675	Cleveland Musuem of Natural History	Tissue	Catharus	fuscescens	Greens	Vermont	2008	44.2456	-72.2822	500	1	0	0	1	-	L_CATMIN07
71018	Cleveland Musuem of Natural History	Tissue	Catharus	fuscescens	Poconos	Pennsylvania	2008	41.3067	-76.4394	400	1	0	0	1	-	L_CATMIN08
71019	Cleveland Musuem of Natural History	Tissue	Catharus	fuscescens	Poconos	Pennsylvania	2008	41.3067	-76.4392	400	1	0	1	0	P_CATUST06
71020	Cleveland Musuem of Natural History	Tissue	Catharus	fuscescens	Poconos	Pennsylvania	2008	41.3067	-76.4394	400	1	0	1	1	P_CATUST05	L_CATUST11
71021	Cleveland Musuem of Natural History	Tissue	Catharus	fuscescens	Poconos	Pennsylvania	2008	41.3467	-76.4612	677	1	0	0	1	-	L_CATUST11
71022	Cleveland Musuem of Natural History	Tissue	Catharus	fuscescens	Poconos	Pennsylvania	2008	41.3067	-76.4394	400	0	0	0	0	-	-
71023	Cleveland Musuem of Natural History	Tissue	Catharus	fuscescens	Poconos	Pennsylvania	2008	41.336	-76.4642	560	1	0	0	1	-	L_CATUST11
71024	Cleveland Musuem of Natural History	Tissue	Catharus	fuscescens	Poconos	Pennsylvania	2008	41.336	-76.462	560	1	0	0	1	-	L_CATUST11
71025	Cleveland Musuem of Natural History	Tissue	Catharus	fuscescens	Poconos	Pennsylvania	2008	41.336	-76.462	560	1	0	0	1	-	L_CATUST11
71026	Cleveland Musuem of Natural History	Tissue	Catharus	fuscescens	Poconos	Pennsylvania	2008	41.3467	-76.4612	677	1	0	0	1	-	L_CATMIN07
71063	Cleveland Musuem of Natural History	Tissue	Catharus	fuscescens	Poconos	Pennsylvania	2008	41.3467	-76.4612	677	1	0	0	1	-	L_CATMIN07
71064	Cleveland Musuem of Natural History	Tissue	Catharus	fuscescens	Poconos	Pennsylvania	2008	41.6468	-76.5727	350	1	0	1	1	P_CATFUS10	L_CATUST11
71070	Cleveland Musuem of Natural History	Tissue	Catharus	fuscescens	Poconos	Pennsylvania	2008	41.6468	-76.5727	350	1	1	0	1	H_CHIPAR01	L_CATUST11
71071	Cleveland Musuem of Natural History	Tissue	Catharus	fuscescens	Poconos	Pennsylvania	2008	41.6468	-76.5727	350	1	0	0	1	-	L_CATUST11
71188	Cleveland Musuem of Natural History	Tissue	Catharus	fuscescens	Poconos	Pennsylvania	2008	41.3351	-76.34	419	1	0	1	1	P_CATUST05	L_CATUST11
71189	Cleveland Musuem of Natural History	Tissue	Catharus	fuscescens	Poconos	Pennsylvania	2008	41.3351	-76.34	419	1	0	1	0	P_CATUST06	-
71221	Cleveland Musuem of Natural History	Tissue	Catharus	fuscescens	Poconos	Pennsylvania	2008	41.3351	-76.34	419	1	0	1	1	P_CATFUS11	L_CATFUS03
71331	Cleveland Musuem of Natural History	Tissue	Catharus	fuscescens	Poconos	Pennsylvania	2008	41.3179	-76.3445	349	1	0	0	1	-	L_CATMIN08
71420	Cleveland Musuem of Natural History	Tissue	Catharus	fuscescens	Poconos	Pennsylvania	2008	41.3963	-76.4283	610	1	0	0	1	-	L_CATUST11
71930	Cleveland Musuem of Natural History	Tissue	Catharus	fuscescens	Poconos	Pennsylvania	2008	41.3179	-76.3445	349	1	0	0	1	-	L_CATUST11
zt-1602	New York State Musueum	blood	Catharus	fuscescens	Weyerhaeuser	Maine	2018	45.5489	-69.7172	335	1	0	0	1	-	L_CATMIN08
zt-1603	New York State Musueum	blood	Catharus	fuscescens	Weyerhaeuser	Maine	2018	45.5489	-69.7172	335	1	0	0	1	-	L_CATFUS08
zt-1604	New York State Musueum	blood	Catharus	fuscescens	Weyerhaeuser	Maine	2018	45.5547	-69.7205	352	1	0	1	1	P_CATUST06	L_CATFUS09
zt-1605	New York State Musueum	blood	Catharus	fuscescens	Weyerhaeuser	Maine	2018	45.5412	-69.7555	328	1	0	0	1	-	L_CATMIN07
zt-1606	New York State Musueum	blood	Catharus	fuscescens	Weyerhaeuser	Maine	2018	45.5371	-69.7069	331	1	0	0	1	-	L_CATMIN07
zt-1607	New York State Musueum	blood	Catharus	fuscescens	Weyerhaeuser	Maine	2018	45.5131	-69.5013	362	1	0	0	1	-	L_CATMIN07
zt-1608	New York State Musueum	blood	Catharus	fuscescens	Weyerhaeuser	Maine	2018	45.5157	-69.4998	357	1	0	0	1	-	L_CATUST11
zt-1609	New York State Musueum	blood	Catharus	fuscescens	Weyerhaeuser	Maine	2018	45.5125	-69.5027	363	1	0	0	1	-	L_CATMIN07
zt-1610	New York State Musueum	blood	Catharus	fuscescens	Weyerhaeuser	Maine	2018	45.5515	-69.504	382	1	0	0	1	-	L_CATMIN01
zt-1611	New York State Musueum	blood	Catharus	fuscescens	Weyerhaeuser	Maine	2018	45.5701	-69.4867	391	1	0	0	1	-	L_CATMIN07
zt-1612	New York State Musueum	blood	Catharus	fuscescens	Weyerhaeuser	Maine	2018	45.6908	-69.4277	433	1	0	1	1	P_CATUST06	L_CATUST11
zt-1613	New York State Musueum	blood	Catharus	fuscescens	Weyerhaeuser	Maine	2018	45.5738	-69.4949	349	1	0	0	1	-	L_CATMIN01
zt-1614	New York State Musueum	blood	Catharus	fuscescens	Weyerhaeuser	Maine	2018	45.4425	-69.5183	352	1	0	0	1	-	L_CATMIN07
zt-1615	New York State Musueum	blood	Catharus	fuscescens	Weyerhaeuser	Maine	2018	45.4862	-69.6599	394	1	0	0	1	-	L_CATMIN07
zt-1616	New York State Musueum	blood	Catharus	fuscescens	Weyerhaeuser	Maine	2018	45.4919	-69.6449	418	1	0	0	1	-	L_CATMIN07
zt-1617	New York State Musueum	blood	Catharus	fuscescens	Weyerhaeuser	Maine	2018	45.5278	-69.7719	318	1	0	0	1	-	L_CATMIN01
zt-1618	New York State Musueum	blood	Catharus	fuscescens	Weyerhaeuser	Maine	2018	45.512	-69.7879	348	1	0	0	1	-	L_CATMIN01
zt-1619	New York State Musueum	blood	Catharus	fuscescens	Weyerhaeuser	Maine	2018	45.5075	-69.7879	342	1	0	1	1	P_CATUST05	L_CATUST11
DOT_13363	American Museum of Natural History	blood	Catharus	fuscescens	Whites	New Hampshire	1997	44.0278	-71.6831	483	1	0	0	1	-	L_CATUST11
DOT_13364	American Museum of Natural History	blood	Catharus	fuscescens	Whites	New Hampshire	1997	44.0027	-71.7468	483	1	0	0	1	-	L_CATMIN07
DOT_13365	American Museum of Natural History	blood	Catharus	fuscescens	Whites	New Hampshire	1997	43.9526	-71.5183	483	1	0	0	1	-	L_POEHUD01
DOT_13366	American Museum of Natural History	blood	Catharus	fuscescens	Whites	New Hampshire	1997	43.9526	-71.5183	483	1	0	0	1	-	L_CATMIN08
DOT_13367	American Museum of Natural History	blood	Catharus	fuscescens	Whites	New Hampshire	1997	43.9526	-71.5183	483	1	0	0	1	-	L_CATMIN07
DOT_13368	American Museum of Natural History	blood	Catharus	fuscescens	Whites	New Hampshire	1997	44.2647	-71.5004	450	1	0	0	1	-	L_CATMIN07
DOT_13369	American Museum of Natural History	blood	Catharus	fuscescens	Whites	New Hampshire	1997	44.2647	-71.5004	450	1	0	1	1	P_CATUST05	L_POEHUD01
DOT_13370	American Museum of Natural History	blood	Catharus	fuscescens	Whites	New Hampshire	1997	44.2217	-71.5989	450	1	0	0	1	-	L_POEHUD01
DOT_13371	American Museum of Natural History	blood	Catharus	fuscescens	Whites	New Hampshire	1997	44.0969	-71.2221	425	1	0	0	1		L_CATFUS06
DOT_13372	American Museum of Natural History	blood	Catharus	fuscescens	Whites	New Hampshire	1997	44.0969	-71.2221	425	1	0	0	1	-	L_CATMIN01
zt-1568	New York State Musueum	blood	Catharus	fuscescens	Whites	New Hampshire	2018	44.0629	-71.2987	282	1	0	1	1	P_CATUST05	L_CATUST11
zt-1570	New York State Musueum	blood	Catharus	fuscescens	Whites	New Hampshire	2018	44.0621	-71.3057	348	1	0	0	1	-	L_CATMIN07
zt-1573	New York State Musueum	blood	Catharus	fuscescens	Whites	New Hampshire	2018	44.056	-71.2961	333	1	0	0	1	-	L_CATMIN07
zt-1576	New York State Musueum	blood	Catharus	fuscescens	Whites	New Hampshire	2018	44.0474	-71.2765	381	1	0	0	1	-	L_CATMIN07
zt-1583	New York State Musueum	blood	Catharus	fuscescens	Whites	New Hampshire	2018	44.0474	-71.3109	516	1	0	0	1	-	L_CATUST11
zt-1585	New York State Musueum	blood	Catharus	fuscescens	Whites	New Hampshire	2018	44.0505	-71.3049	472	1	0	0	1	-	L_CATUST11
zt-1592	New York State Musueum	blood	Catharus	fuscescens	Whites	New Hampshire	2018	44.0449	-71.2801	441	1	0	0	1	-	L_POEHUD01
zt-1599	New York State Musueum	blood	Catharus	fuscescens	Whites	New Hampshire	2018	44.0523	-71.2938	349	1	0	0	1	-	L_CATMIN01
zt-1600	New York State Musueum	blood	Catharus	fuscescens	Whites	New Hampshire	2018	44.0457	-71.2839	445	1	0	0	1	-	L_CATMIN07
zt-1601	New York State Musueum	blood	Catharus	fuscescens	Whites	New Hampshire	2018	44.0455	-71.3075	521	1	0	0	1	-	L_CATMIN07
DOT_13329	American Museum of Natural History	blood	Catharus	minimus	Labrador	Labrador	1995	53.285	-66.187	502	1	0	0	1	-	L_CATUST11
DOT_13330	American Museum of Natural History	blood	Catharus	minimus	Labrador	Labrador	1995	53.285	-66.187	502	1	0	0	1	-	L_CATUST11
zt-1173	New York State Musueum	blood	Catharus	minimus	Labrador	Labrador	2015	51.561	-56.803	243.3	1	0	0	1	-	L_CATMIN07
zt-1174	New York State Musueum	blood	Catharus	minimus	Labrador	Labrador	2015	51.561	-56.803	243.3	1	0	0	1	-	L_POEHUD01
zt-1194	New York State Musueum	blood	Catharus	minimus	Labrador	Labrador	2013	51.5606	-56.8032	243.3	1	0	0	1	-	L_CATMIN08
zt-1195	New York State Musueum	blood	Catharus	minimus	Labrador	Labrador	2013	51.561	-56.803	243.3	1	1	0	1	H_POEATR01	L_CATMIN07
zt-1196	New York State Musueum	blood	Catharus	minimus	Labrador	Labrador	2013	51.561	-56.803	243.3	1	0	0	1	-	L_CATUST09
zt-1240	New York State Musueum	blood	Catharus	minimus	Labrador	Labrador	2014	53.716	-63.49	491	1	0	0	1	-	L_CATMIN08
zt-1241	New York State Musueum	blood	Catharus	minimus	Labrador	Labrador	2014	53.704	-63.517	492.5	1	0	1	1	P_BT7	L_CATMIN07
zt-1242	New York State Musueum	blood	Catharus	minimus	Labrador	Labrador	2014	53.726	-63.479	495	1	1	0	1	H_POEATR01	L_CATUST11
zt-1245	New York State Musueum	blood	Catharus	minimus	Labrador	Labrador	2015	51.561	-56.803	243.3	1	0	0	1	-	L_CATMIN07
zt-1246	New York State Musueum	blood	Catharus	minimus	Labrador	Labrador	2015	51.561	-56.803	243.3	1	0	0	1	-	L_CATMIN07
zt-1247	New York State Musueum	blood	Catharus	minimus	Labrador	Labrador	2014	53.726	-63.479	495	1	1	0	1	H_COLL2	L_CATMIN07
zt-1250	New York State Musueum	blood	Catharus	minimus	Labrador	Labrador	2014	51.617	-56.719	17.1	1	0	0	1	-	L_CATUST11
zt-1251	New York State Musueum	blood	Catharus	minimus	Labrador	Labrador	2014	53.43	-64.751	477	1	1	0	1	H_COLL2	L_CATUST11
zt-1252	New York State Musueum	blood	Catharus	minimus	Labrador	Labrador	2014	53.4349	-64.7581	474.1	0	0	0	0	-	-
zt-1253	New York State Musueum	blood	Catharus	minimus	Labrador	Labrador	2014	53.73	-63.475	492	1	0	0	1	-	L_CATMIN01
zt-1254	New York State Musueum	blood	Catharus	minimus	Labrador	Labrador	2014	53.73	-63.475	492	1	1	0	1	H_COLL2	L_CATMIN07
zt-1255	New York State Musueum	blood	Catharus	minimus	Labrador	Labrador	2014	53.73	-63.475	492	1	0	1	1	P_CATUST06	L_CATUST11
zt-1264	New York State Musueum	blood	Catharus	minimus	Labrador	Labrador	2015	51.481	-56.954	8	1	0	1	1	P_CATUST06	L_CATUST11
zt-1266	New York State Musueum	blood	Catharus	minimus	Labrador	Labrador	2015	51.877	-56.398	273.7	1	0	0	1	-	L_CATUST11
zt-1267	New York State Musueum	blood	Catharus	minimus	Labrador	Labrador	2015	51.877	-56.398	273.7	1	1	0	1	H_POEATR01	L_CATUST09
zt-1270	New York State Musueum	blood	Catharus	minimus	Labrador	Labrador	2015	51.495	-55.559	13.6	1	0	0	1	-	L_CATMIN07
zt-1276	New York State Musueum	blood	Catharus	minimus	Labrador	Labrador	2015	51.877	-56.398	273.7	1	0	1	0	P_TUMIG03	-
DOT_13331	American Museum of Natural History	blood	Catharus	minimus	Northern Newfoundland	Newfoundland	1996	51.557	-55.73	3	1	0	0	1	-	L_CATMIN07
zt-1183	New York State Musueum	blood	Catharus	minimus	Northern Newfoundland	Newfoundland	2013	49.7781	-57.2912	473.1	1	1	0	1	H_COLL2	L_CATUST11
zt-1184	New York State Musueum	blood	Catharus	minimus	Northern Newfoundland	Newfoundland	2013	49.7781	-57.2912	473.1	1	1	0	1	H_COLL2	L_CATUST11
zt-1186	New York State Musueum	blood	Catharus	minimus	Northern Newfoundland	Newfoundland	2013	49.7603	-57.2996	521	1	1	0	0	H_POEATR01	-
zt-1187	New York State Musueum	blood	Catharus	minimus	Northern Newfoundland	Newfoundland	2013	49.7616	-57.2912	506.6	1	0	0	1	-	L_TABI09
zt-1189	New York State Musueum	blood	Catharus	minimus	Northern Newfoundland	Newfoundland	2013	49.7849	-57.2896	472	1	0	1	1	P_CATUST06	L_CATMIN07
zt-1191	New York State Musueum	blood	Catharus	minimus	Northern Newfoundland	Newfoundland	2013	49.7589	-57.2945	530.8	1	1	0	0	H_POEATR01	-
zt-1193	New York State Musueum	blood	Catharus	minimus	Northern Newfoundland	Newfoundland	2013	49.7608	-57.2957	520.2	1	1	0	0	H_COLL2	-
zt-1198	New York State Musueum	blood	Catharus	minimus	Northern Newfoundland	Newfoundland	2013	51.538	-55.938	40.5	1	0	0	1	-	L_CATMIN07
zt-1202	New York State Musueum	blood	Catharus	minimus	Northern Newfoundland	Newfoundland	2013	51.5382	-55.9378	40	0	0	0	0	-	-
zt-1220	New York State Musueum	blood	Catharus	minimus	Northern Newfoundland	Newfoundland	2014	49.773	-57.2895	484.5	1	1	0	0	H_COLL2	-
zt-1225	New York State Musueum	blood	Catharus	minimus	Northern Newfoundland	Newfoundland	2014	49.8172	-57.2761	483.2	1	0	1	1	P_CATUST06	L_CATUST11
zt-1239	New York State Musueum	blood	Catharus	minimus	Northern Newfoundland	Newfoundland	2014	49.6354	-57.6237	524.6	1	1	0	1	H_COLL2	L_CATMIN08
zt-1273	New York State Musueum	blood	Catharus	minimus	Northern Newfoundland	Newfoundland	2015	51.581	-55.902	14.2	1	0	0	1	-	L_CATMIN07
zt-1281	New York State Musueum	blood	Catharus	minimus	Northern Newfoundland	Newfoundland	2015	51.495	-55.559	13.6	0	0	0	0	-	-
DOT_13332	American Museum of Natural History	blood	Catharus	minimus	Southern Newfoundland	Newfoundland	1996	47.559	-52.75	78.7	1	0	0	1	-	L_CATMIN08
zt-1170	New York State Musueum	blood	Catharus	minimus	Southern Newfoundland	Newfoundland	2015	47.514	-57.402	15.4	1	0	1	0	P_CATUST05	-
zt-1171	New York State Musueum	blood	Catharus	minimus	Southern Newfoundland	Newfoundland	2015	47.514	-57.402	15.4	1	0	0	1	-	L_CATUST11
zt-1172	New York State Musueum	blood	Catharus	minimus	Southern Newfoundland	Newfoundland	2015	47.514	-57.402	15.4	1	0	1	0	P_BT7	-
zt-1207	New York State Musueum	blood	Catharus	minimus	Southern Newfoundland	Newfoundland	2014	47.1655	-52.889	73.4	1	0	1	1	P_BT7	L_CATUST11
zt-1208	New York State Musueum	blood	Catharus	minimus	Southern Newfoundland	Newfoundland	2014	47.032	-54.12	60.4	0	0	0	0	-	-
zt-1209	New York State Musueum	blood	Catharus	minimus	Southern Newfoundland	Newfoundland	2014	47.14	-54.062	30.5	1	0	1	1	P_CATUST05	L_CATUST11
zt-1213	New York State Musueum	blood	Catharus	minimus	Southern Newfoundland	Newfoundland	2014	47.14	-54.062	30.5	1	0	1	1	P_BT7	L_CATUST11
zt-1228	New York State Musueum	blood	Catharus	minimus	Southern Newfoundland	Newfoundland	2014	47.165	-52.87	50.8	1	0	1	1	P_BT7	L_CATUST11
zt-1229	New York State Musueum	blood	Catharus	minimus	Southern Newfoundland	Newfoundland	2014	47.165	-52.87	50.8	1	0	1	1	P_CATUST05	L_CATMIN08
zt-1232	New York State Musueum	blood	Catharus	minimus	Southern Newfoundland	Newfoundland	2014	47.164	-52.874	73.4	1	1	0	0	H_POEATR01	-
zt-1233	New York State Musueum	blood	Catharus	minimus	Southern Newfoundland	Newfoundland	2014	47.163	-52.876	73.4	1	1	0	1	H_POEATR01	L_CATMIN07
zt-1235	New York State Musueum	blood	Catharus	minimus	Southern Newfoundland	Newfoundland	2014	47.0187	-54.1306	94.5	1	0	0	1	-	L_CATUST11
zt-1236	New York State Musueum	blood	Catharus	minimus	Southern Newfoundland	Newfoundland	2014	47.0187	-54.1306	94.5	1	0	0	1	-	L_CATMIN07
zt-1243	New York State Musueum	blood	Catharus	minimus	Southern Newfoundland	Newfoundland	2015	48.255	-57.713	400.3	1	0	0	1	-	L_CATUST11
zt-783	New York State Musueum	blood	Catharus	minimus	Southern Newfoundland	Newfoundland	2002	47.2633	-52.7772	14.7	0	0	0	0	-	-
zt-784	New York State Musueum	blood	Catharus	minimus	Southern Newfoundland	Newfoundland	2002	47.2633	-52.7772	14.7	0	0	0	0	-	-
zt-785	New York State Musueum	blood	Catharus	minimus	Southern Newfoundland	Newfoundland	2002	47.2633	-52.7772	14.7	0	0	0	0	-	-
zt-786	New York State Musueum	blood	Catharus	minimus	Southern Newfoundland	Newfoundland	2002	47.2633	-52.7772	14.7	0	0	0	0	-	-
zt-787	New York State Musueum	blood	Catharus	minimus	Southern Newfoundland	Newfoundland	2002	47.2633	-52.7772	14.7	0	0	0	0	-	-
zt-788	New York State Musueum	blood	Catharus	minimus	Southern Newfoundland	Newfoundland	2002	47.2633	-52.7772	14.7	0	0	0	0	-	-
zt-789	New York State Musueum	blood	Catharus	minimus	Southern Newfoundland	Newfoundland	2003	47.2633	-52.7772	14.7	0	0	0	0	-	-
zt-790	New York State Musueum	blood	Catharus	minimus	Southern Newfoundland	Newfoundland	2003	47.2633	-52.7772	14.7	0	0	0	0	-	-
zt-791	New York State Musueum	blood	Catharus	minimus	Southern Newfoundland	Newfoundland	2003	47.2633	-52.7772	14.7	0	0	0	0	-	-
zt-792	New York State Musueum	blood	Catharus	minimus	Southern Newfoundland	Newfoundland	2003	47.2633	-52.7772	14.7	1	0	0	1	-	L_POEHUD01
zt-793	New York State Musueum	blood	Catharus	minimus	Southern Newfoundland	Newfoundland	2003	47.2633	-52.7772	14.7	0	0	0	0	-	-
zt-797	New York State Musueum	blood	Catharus	minimus	Southern Newfoundland	Newfoundland	2003	47.6126	-57.6156	16.8	0	0	0	0	-	-
zt-798	New York State Musueum	blood	Catharus	minimus	Southern Newfoundland	Newfoundland	2003	47.6126	-57.6156	16.8	1	0	1	0	P_CATUST06	-
zt-799	New York State Musueum	blood	Catharus	minimus	Southern Newfoundland	Newfoundland	2003	47.6126	-57.6156	16.8	0	0	0	0	-	-
